# Supplementary material for: Cell-type-specific immune programs orchestrate spatial defense in the Arabidopsis leaf epidermis
Source: Nat Commun. 2026 Mar 21;17:4296. doi: 10.1038/s41467-026-70843-z (PMC13172538; doi:10.1038/s41467-026-70843-z)
Supplement: Supplementary file 12 — Source Data [file 41467_2026_70843_MOESM12_ESM.xlsx]

## Sheet: Fig.1B
Fig.1B
18 hpi	Nucleus		Background				patient 0		L1				L2				L3					mock
		Replicates	B1	B2	B3	mean	original	value	L1-1	L1-2	L1-3	mean	L2-1	L2-2	L2-3	mean	L3-1	L3-2	L3-3	mean		mean		p adj
		1	0.914	1.111	0.757	0.927333	15.858	14.9307	11.253	14.741	14.888	12.7	17.404	15.821	16.244	15.5623	13.266	10.993	15.706	12.3943		18.775		P-mock 0.4491569
		2	1.101	1.443	0.861	1.135	11.187	10.052	13.733	18.196	20.398	16.3073	18.239	16.573	14.989	15.4653	13.422	19.749	15.245	15.0037		18.431		L1-mock 0.9980989
		3	1.16	1.014	1.203	1.12567	10.801	9.67533	13.958	23.662	12.256	15.4997	16.993	20.102	11.795	15.171	18.161	17.427	14.732	15.6477		19.711		L2-mock 0.8047962
		4	1.119	1.296	1.351	1.25533	55.236	53.9807	20.99	31.444	27.942	25.5367	17.746	22.15	19.036	18.3887	15.956	21.388	17.512	17.03		22.295		L3-mock 0.8000539
		5	1.321	1.548	1.516	1.46167	13.015	11.5533	18.91	9.832	12.424	12.2603	15.027	14.364	18.827	14.611	10.283	9.364	13.942	9.73467		18.159		L1-P 0.2851236
		6	1.447	1.276	1.457	1.39333	8.929	7.53567	17.784	9.46	18.32	13.7947	12.133	12.172	11.789	10.638	14.01	12.896	13.253	11.993		19.109		L2-P 0.0560838
		7	1.529	1.554	1.1	1.39433	24.195	22.8007	14.594	19.877	19.695	16.661	12.17	14.73	13.69	12.1357	13.927	20.176	21.71	17.21		14.399		L3-P 0.0548810
		8	1.13	1.317	0.973	1.14	53.723	52.583	28.534	19.4	34.051	26.1883	10.873	16.234	15.025	12.904	23.029	12.729	13.306	15.2147		17.387		L2-L1 0.9296392
		9	0.873	1.087	1.074	1.01133	29.752	28.7407	22.742	18.462	12.919	17.0297	12.508	15.462	12.003	12.313	23.432	18.029	12.899	17.1087		18.155		L3-L1 0.9268747
		10	0.83	0.962	0.753	0.848333	33.449	32.6007	17.14	14.093	14.125	14.271	18.054	12.031	12.5	13.3467	10.12	9.196	9.859	8.87667		15.096		L3-L2 1.0000000
		Mean				1.16923		24.4453				17.0249				14.0536				14.0213		18.1517
			Background				patient 0		L1				L2				L3					mock
	Cytoplasm	Replicates	B1	B2	B3	mean	original	value	L1-1	L1-2	L1-3	mean	L2-1	L2-2	L2-3	mean	L3-1	L3-2	L3-3	mean		mean		p adj
		1	0.914	1.111	0.757	0.927333	1.283	0.355667	1.019	1.346	1.566	0.383	1.372	1.864	1.115	0.523	1.449	1.324	1.414	0.468333		0.732		P-mock 0.8758810
		2	1.101	1.443	0.861	1.135	1.962	0.827	1.49	1.689	1.544	0.439333	1.531	1.836	2.089	0.683667	1.875	2.01	1.609	0.696333		0.897		L1-mock 0.6884827
		3	1.16	1.014	1.203	1.12567	1.56	0.434333	1.772	1.448	1.389	0.410667	1.736	1.427	1.297	0.361	1.297	1.365	1.223	0.169333		0.864		L2-mock 0.3331120
		4	1.119	1.296	1.351	1.25533	2.526	1.27067	3.789	2.97	2.895	1.96267	2.533	1.713	2.244	0.908	2.127	1.68	1.686	0.575667		0.886		L3-mock 0.1741182
		5	1.321	1.548	1.516	1.46167	1.763	0.301333	1.614	1.526	1.802	0.185667	2.054	1.708	1.776	0.384333	1.662	1.894	1.667	0.279333		0.74		L1-P 0.9963800
		6	1.447	1.276	1.457	1.39333	1.923	0.529667	1.557	1.689	1.51	0.192	1.503	1.668	1.594	0.195	1.871	1.74	1.558	0.329667		0.812		L2-P 0.8760646
		7	1.529	1.554	1.1	1.39433	2.063	0.668667	1.62	1.497	1.911	0.281667	1.829	1.559	1.713	0.306	1.647	1.498	1.315	0.0923333		0.761		L3-P 0.6807834
		8	1.13	1.317	0.973	1.14	1.882	0.742	2.258	2.077	1.99	0.968333	1.768	1.499	2.237	0.694667	1.832	1.545	1.381	0.446		0.952		L2-L1 0.9756807
		9	0.873	1.087	1.074	1.01133	1.875	0.863667	1.535	1.505	1.705	0.570333	1.415	1.428	1.376	0.395	1.832	1.904	1.783	0.828333		0.865		L3-L1 0.8705879
		10	0.83	0.962	0.753	0.848333	1.792	0.943667	1.873	1.758	1.932	1.006	2.102	1.798	1.826	1.06033	1.779	1.983	1.99	1.069		0.854		L3-L2 0.9958398
		Mean				1.16923		0.693667				0.639967				0.5511				0.495433		0.8363
21 hpi	Nucleus		Background				patient 0		L1				L2				L3					mock
		Replicates	B1	B2	B3	mean	original	value	L1-1	L1-2	L1-3	mean	L2-1	L2-2	L2-3	mean	L3-1	L3-2	L3-3	mean		mean		p adj
		1	1.11	1.046	1.492	1.216	30.517	29.301	51.57	35.385	29.742	37.683	26.24	12.255	23.33	19.3923	14.637	11.234	15.699	12.6407		15.576		P-mock 0.0356141
		2	0.99	1.179	1.244	1.13767	32.504	31.3663	31.907	46.658	33.122	36.0913	15.757	27.994	12.234	17.524	12.011	23.345	12.475	14.806		15.74		L1-mock 0.0000000
		3	1.456	1.471	1.15	1.359	35.462	34.103	140.279	119.749	185.48	147.144	20.037	34.715	44.954	31.8763	15.375	16.097	16.617	14.6707		14.792		L2-mock 0.9023948
		4	1.234	1.1	1.22	1.18467	38.053	36.8683	52.542	48.109	45.562	47.553	18.062	12.838	12.887	13.411	11.277	16.996	12.314	12.3443		14.578		L3-mock 0.9999998
		5	1.469	0.944	1.248	1.22033	27.299	26.0787	66.67	112.39	72.267	82.5553	24.898	28.644	21.339	23.74	15.787	23.883	23.505	19.838		14.131		L1-P 0.0005373
		6	0.767	0.511	0.753	0.677	45.351	44.674	101.988	56.558	67.798	74.771	28.413	35.864	22.567	28.271	15.322	16.423	24.009	17.9077		17.921		L2-P 0.2384743
		7	1.35	2.1	1.52	1.65667	57.104	55.4473	105.653	90.844	89.26	74.149	45.02	32.083	23.917	32.0167	18.333	15.304	27.771	18.8127		13.77		L3-P 0.0329647
		8	1.138	1.168	1.083	1.12967	56.294	55.1643	129.634	115.071	82.775	108.03	19.768	15.012	29.253	20.2147	15.938	22.076	15.635	16.7533		15.854		L2-L1 0.0000005
		9	1.375	1.259	1.399	1.34433	36.424	35.0797	53.394	45.546	51.846	41.292	20.958	20.374	18.551	18.6167	11.99	15.235	16.077	13.0897		19.842		L3-L1 0.0000000
		10	1	0.935	1.484	1.13967	32.532	31.3923	69.31	52.067	69.203	62.387	17.32	20.24	17.677	17.2727	14.129	14.667	14.225	13.2007		14.166		L3-L2 0.8908660
		Mean				1.2065		37.9475				71.1656				22.2335				15.4064		15.637
			Background				patient 0		L1				L2				L3					mock
	Cytoplasm	Replicates	B1	B2	B3	mean	original	value	L1-1	L1-2	L1-3	mean	L2-1	L2-2	L2-3	mean	L3-1	L3-2	L3-3	mean		mean		p adj
		1	1.11	1.046	1.492	1.216	3.127	1.911	2.524	2.56	3.099	1.51167	2.254	1.721	1.698	0.675	1.248	1.777	1.329	0.235333		0.701		P-mock 0.0000202
		2	0.99	1.179	1.244	1.13767	2.734	1.59633	2.403	2.292	2.169	1.15033	1.219	1.707	1.539	0.350667	1.618	1.244	1.429	0.292667		0.873		L1-mock 0.0000974
		3	1.456	1.471	1.15	1.359	5.168	3.809	6.908	6.647	7.683	5.72033	3.296	4.637	3.697	2.51767	3.149	2.354	2.299	1.24167		0.636		L2-mock 0.9957032
		4	1.234	1.1	1.22	1.18467	3.815	2.63033	3.061	4.135	3.939	2.527	1.39	1.311	2.418	0.521667	1.598	1.788	2.33	0.720667		0.793		L3-mock 0.9995299
		5	1.469	0.944	1.248	1.22033	2.898	1.67767	3.383	3.219	3.127	2.02267	2.215	2.008	1.67	0.744	1.222	1.46	2.061	0.360667		0.719		L1-P 0.9894356
		6	0.767	0.511	0.753	0.677	4.206	3.529	3.852	3.567	3.641	3.00967	2.072	1.725	1.844	1.20333	1.225	2.519	1.574	1.09567		0.552		L2-P 0.0000703
		7	1.35	2.1	1.52	1.65667	4.366	2.70933	3.343	4.275	4.391	2.34633	1.773	1.652	2.206	0.220333	2.907	1.945	1.669	0.517		0.972		L3-P 0.0000099
		8	1.138	1.168	1.083	1.12967	4.269	3.13933	4.032	4.122	3.664	2.80967	1.628	2.132	1.986	0.785667	1.351	2.313	2.309	0.861333		0.765		L2-L1 0.0003277
		9	1.375	1.259	1.399	1.34433	3.296	1.95167	3.076	2.826	2.489	1.45267	2.156	2.531	1.516	0.723333	2.567	2.328	1.902	0.921333		0.815		L3-L1 0.0000483
		10	1	0.935	1.484	1.13967	4.395	3.25533	3.27	3.129	3.18	2.05333	1.549	2.761	2.916	1.269	1.653	1.642	2.448	0.774667		0.916		L3-L2 0.9765020
						1.2065		2.6209				2.46037				0.901067				0.7021		0.7742
24 hpi	Nucleus		Background				patient 0		L1				L2				L3					mock
		Replicates	B1	B2	B3	mean	original	value	L1-1	L1-2	L1-3	mean	L2-1	L2-2	L2-3	mean	L3-1	L3-2	L3-3	mean		mean		p adj
		2	0.961	1.102	0.818	0.960333	159.367	158.407	124.374	146.044	176.087	147.875	21.653	21.075	33.349	24.3987	11.795	15.271	25.31	16.4983		13.776		P-mock 0.0000000
		1	1.611	0.913	0.817	1.11367	142.691	141.577	176.618	187.95	200.978	187.402	58.87	47.03	21.908	41.489	21.933	28.554	28.782	25.3093		16.538		L1-mock 0.0000000
		3	1.155	0.603	0.542	0.766667	96.267	95.5003	55.915	88.972	101.238	81.275	28.159	68.149	19.864	37.9573	10.276	14.62	19.928	14.1747		16.452		L2-mock 0.4755531
		4	1.073	0.448	0.549	0.69	133.721	133.031	154.461	109.176	91.871	117.813	42.703	27.728	32.109	33.49	11.492	10.382	8.443	9.41567		18.714		L3-mock 0.9999997
		5	1.749	1.554	1.262	1.52167	206.465	204.943	110.5	139.009	203.396	149.447	58.257	68.257	63.651	61.8667	22.543	20.886	26.774	21.8793		17.382		L1-P 0.9999960
		6	2.384	2.339	3.949	2.89067	71.735	68.8443	67.381	65.121	133.225	85.685	48.265	33.963	38.182	37.246	21.244	25.578	15.425	17.8583		16.645		L2-P 0.0000000
		7	2.024	1.1	2.594	1.906	68.374	66.468	78.107	144.696	126.237	113.772	53.632	31.13	36.705	38.583	22.772	14.221	18.676	16.6503		18.494		L3-P 0.0000000
		8	0.621	1.768	0.826	1.07167	106.51	105.438	117.198	103.785	93.28	103.683	28.853	46.11	25.387	32.3783	20.517	13.386	27.902	19.53		16.19		L2-L1 0.0000001
		9	2.706	1.841	1.467	2.00467	137.201	135.196	119.046	199.667	135.915	162.978	35.676	22.68	27.804	26.7153	23.453	14.658	14.164	15.4203		18.137		L3-L1 0.0000000
		10	1.012	2.296	1.908	1.73867	111.573	109.834	84.382	53.795	52.137	61.6993	26.489	33.354	27.032	27.2197	14.479	15.376	15.056	13.2317		13.832		L3-L2 0.4953011
		Mean				1.4664		121.924				121.163				36.1344				16.9968		16.616
			Background				patient 0		L1				L2				L3					mock
	Cytoplasm	Replicates	B1	B2	B3	mean	original	value	L1-1	L1-2	L1-3	mean	L2-1	L2-2	L2-3	mean	L3-1	L3-2	L3-3	mean		mean		p adj
		1	0.961	1.102	0.818	0.960333	25.614	24.6537	18.806	17.508	15.881	16.438	4.783	2.097	3.689	2.56267	2.794	2.818	2.817	1.84933		0.926		P-mock 0.0006239
		2	1.611	0.913	0.817	1.11367	5.921	4.80733	5.081	5.054	4.902	3.89867	1.04	1.429	1.155	0.0943333	1.257	1.318	1.59	0.274667		0.769		L1-mock 0.0142431
		3	1.155	0.603	0.542	0.766667	4.713	3.94633	3.379	4.653	2.91	2.88067	1.242	1.257	1.573	0.590667	1.047	0.983	1.405	0.378333		0.822		L2-mock 0.9908094
		4	1.073	0.448	0.549	0.69	3.226	2.536	3.146	3.482	2.653	2.40367	1.1	1.33	1.49	0.616667	1.448	1.08	0.939	0.465667		0.635		L3-mock 1.0000000
		5	1.749	1.554	1.262	1.52167	11.233	9.71133	8.599	8.624	10.638	7.76533	3.836	3.979	3.701	2.317	3.479	1.966	2.046	0.975333		0.793		L1-P 0.8265170
		6	2.384	2.339	3.949	2.89067	10.141	7.25033	7.383	9.724	7.699	5.378	5.764	4.851	3.561	1.83467	4.098	4.266	5.364	1.68533		0.862		L2-P 0.0025357
		7	2.024	1.1	2.594	1.906	4.9	2.994	5.401	7.586	5.36	4.20967	3.219	3.374	4.272	1.71567	2.332	2.556	2.395	0.521667		1.036		L3-P 0.0006301
		8	0.621	1.768	0.826	1.07167	6.928	5.85633	5.423	8.245	7.2	5.88433	4.083	3.367	2.908	2.381	2.158	1.516	1.739	0.732667		0.883		L2-L1 0.0460737
		9	2.706	1.841	1.467	2.00467	10.426	8.42133	6.049	7.259	9.47	5.588	3.708	3.17	2.763	1.209	2.476	2.404	2.917	0.594333		0.836		L3-L1 0.0143666
		10	1.012	2.296	1.908	1.73867	6.957	5.21833	7.045	7.783	4.667	4.75967	3.167	4.577	3.182	1.90333	2.09	3.174	2.431	0.826333		0.693		L3-L2 0.9910505
						1.4664		7.5395				5.9206				1.5225				0.830367		0.8255

## Sheet: Fig.1D
Fig. 1D
24 hpi	Nucleus		Background				patient 0		L1				L2				L3					mock		p adj
		Replicates	B1	B2	B3	mean	original	value	L1-1	L1-2	L1-3	mean	L2-1	L2-2	L2-3	mean	L3-1	L3-2	L3-3	mean		mean		P-mock 0.0000000
		1	2.663	2.362	2.208	2.411	237.362	234.951	214.149	227.843	233.097	222.619	115.431	66.08	74	82.7593	19.218	19.849	32.435	21.423		18.34		L1-mock 0.0000000
		2	2.04	1.831	1.839	1.90333	203.675	201.772	226.477	203.527	157.995	194.096	86.978	30.177	32.439	47.9613	18.844	14.154	17.047	14.7783		27.387		L2-mock 0.0000000
		3	1.388	1.798	3.539	2.24167	192.129	189.887	226.306	197.977	198.806	205.455	69.158	84.289	57.515	68.079	28.095	18.122	31.862	23.7847		21.957		L3-mock 0.9888778
		4	1.694	1.828	1.448	1.65667	219.353	217.696	240.09	231.92	229.761	232.267	105.886	87.31	99.565	95.9303	32.436	25.741	34.29	29.1657		18.306		L1-P 0.4664581
		5	1.758	2.417	2.626	2.267	246.312	244.045	233.063	232.378	228.267	228.969	83.075	73.832	93.291	81.1323	30.806	27.208	29.834	27.0157		17.865		L2-P 0.0000000
		6	0.877	1.459	1.02	1.11867	178.942	177.823	230.05	221.997	203.198	217.296	73.26	62.054	97.091	76.3497	13.787	16.512	15.86	14.2677		17.908		L3-P 0.0000000
		7	0.679	1.529	1.654	1.28733	184.356	183.069	232.766	242.436	200.79	224.043	96.784	62.539	72.654	76.0383	19.448	31.548	18.127	21.7537		19.411		L2-L1 0.0000000
		8	1.23	1.358	1.313	1.30033	221	219.7	235.305	221.98	167.068	206.817	77.494	87.579	84.312	81.828	30.4	30.953	23.055	26.8357		19.103		L3-L1 0.0000000
		9	1.293	1.451	2.861	1.86833	219.955	218.087	232.514	226.388	247.397	233.565	162.364	178.524	69.615	134.966	35.801	35.673	39.286	35.0517		18.421		L3-L2 0.0000000
		10	1.724	2.054	2.445	2.07433	154.566	152.492	191.299	212	215.367	204.148	75.398	56.889	133.208	86.424	22.497	21.517	28.942	22.2443		20.232
		Mean				1.81287		203.952				216.928				83.1468				23.632		19.893
			Background				patient 0		L1				L2				L3
	Cytoplasm	Replicates	B1	B2	B3	mean	original	value	L1-1	L1-2	L1-3	mean	L2-1	L2-2	L2-3	mean	L3-1	L3-2	L3-3	mean		mock
		1	2.663	2.362	2.208	2.411	19.054	16.643	16.759	14.98	14.741	13.0823	6.3	5.1	6.5	3.55567	3.073	2.552	2.933	0.441667		0.65		p adj
		2	2.04	1.831	1.839	1.90333	15.567	13.6637	11.341	8.378	10.451	8.15333	5.221	5.697	7.68	4.296	2.413	2.345	2.352	0.466667		0.487		P-mock 0.0000000
		3	1.388	1.798	3.539	2.24167	18.369	16.1273	21.02	13.169	22.373	16.6123	7.14	8.219	12.473	7.03567	3.608	2.873	3.378	1.04467		0.499		L1-mock 0.0000000
		4	1.694	1.828	2	1.84067	24.027	22.1863	19.437	19.617	20.201	17.911	15.445	17.437	12.263	13.2077	3.364	3.054	2.457	1.11767		0.683		L2-mock 0.0785466
		5	1.758	2.417	2.626	2.267	19.245	16.978	15.792	14.613	14.395	12.6663	11.541	8.493	8.528	7.25367	2.918	2.694	2.517	0.442667		0.62		L3-mock 0.9999950
		6	0.877	1.459	1.02	1.11867	13.262	12.1433	8.152	11.107	9.769	8.55733	4.019	4.043	6.761	3.82233	2.392	1.175	1.432	0.547667		0.366		L1-P 0.0649614
		7	0.679	1.529	1.654	1.28733	13.635	12.3477	9.573	6.788	10.99	7.82967	4.564	4.509	5.558	3.58967	2.58	2.198	2.584	1.16667		0.518		L2-P 0.0000000
		8	1.23	1.358	1.313	1.30033	16.108	14.8077	17.335	12.444	13.412	13.0967	9.085	8.262	8.355	7.267	2.589	1.874	2.178	0.913333		0.473		L3-P 0.0000000
		9	1.293	1.451	2.861	1.86833	26.301	24.4327	21.899	23.479	25.996	21.923	15.09	18.904	12.693	13.694	3.268	3.261	2.7	1.208		0.482		L2-L1 0.0000591
		10	1.724	2.054	2.445	2.07433	17.862	15.7877	15.933	12.881	15.026	12.539	8.217	9.898	9.958	7.28333	2.915	3.783	2.834	1.103		0.552		L3-L1 0.0000000
		Mean				1.83127		16.5117				13.2371				7.1005				0.8452		0.533		L3-L2 0.0672468

## Sheet: Fig.5E
Fig. 5E
Replicates	Group (i)	Group (ii)
1	32.575	81.536
2	33.617	83.966
3	19.058	68.036
4	16.516	98.282
5	24.47	75.028
6	18.505	77.318
7	29.119	60.638
8	31.379	74.336
9	27.057	58.788
10	22.108	57.871
11	26.17	43.485
12	14.107	80.894
13	14.455	50.856
14	14.492	39.937
15	21.344	60.995
Mean	22.9981	67.4644

## Sheet: Fig. 5G
Fig. 5E
Replicates	Group (i)	Group (ii)
1	17.101	131.368
2	17.112	66.643
3	21.951	58.481
4	14.86	57.869
5	5.026	33.916
6	7.414	34.008
7	8.107	141.274
8	5.327	134.634
9	6.766	118.543
10	4.888	80.6
11	4.265	85.73
12	7.031	122.21
13	8.086	68.111
14	4.899	72.704
15	3.815	80.839
Mean	9.10987	85.7953

## Sheet: Supplemental Fig.1C
Supplementary Fig. 1C
Nucleus		Background				patient 0		L1				L2				L3					mock		p adj
	Replicates	B1	B2	B3	mean	original	value	L1-1	L1-2	L1-3	mean	L2-1	L2-2	L2-3	mean	L3-1	L3-2	L3-3	mean		mean
	1	1.25	0.79	1.23	1.09	135.85	134.76	180.92	68.57	180.24	142.153	33.83	32.27	46.73	64.0033	9.39	6.67	8.79	19.0067		23.21		P-mock 0.000000000000983
	2	1.23	1.29	1.47	1.33	212.347	211.017	97.822	230.43	144.04	156.101	62.73	59.4	73.15	50.1967	15.33	12.45	22.25	15.3467		18.91		L1-mock 0.000000000086969
	3	1.12	1.31	2.13	1.52	249.78	248.26	151.13	212.35	143.99	167.637	60.97	61.04	32.57	35.67	22.22	21.55	16.52	18.5767		17.07		L2-mock 0.184875794314616
	4	0.24	0.28	0.67	0.396667	148.67	148.273	125.73	145.54	138.571	136.217	35.03	37.22	31.86	34.3067	30.13	5.34	21.9	18.7267		13.42		L3-mock 0.999977305512094
	5	0.83	0.91	0.86	0.866667	180.03	179.163	119.05	151.73	124.27	130.817	40.45	38.37	41.93	39.3833	5.98	26.13	13.7	14.4033		14.21		L1-P 0.552401200634118
	6	1.32	1.27	1.12	1.23667	202.81	201.573	218.811	182.47	152.75	183.44	80.54	63.26	93.35	77.8133	30.29	21.94	25.14	24.5533		20.08		L2-P 0.000000000895074
	7	0.927	0.665	0.676	0.756	49.86	49.104	67.29	65.49	95.73	75.414	31.59	26.67	36.21	30.734	8.91	10.25	17.54	11.4773		10.73		L3-P 0.000000000001236
	8	0.535	0.6755	0.452	0.554167	167.65	167.096	109.66	101.18	111.57	106.916	31.32	35.58	35.81	33.6825	17.14	19.93	17.94	17.7825		17.53		L2-L1 0.000000152133892
	9	0.71	1.034	0.606	0.783333	102.203	101.42	130.29	138.14	140.83	135.637	47.96	64.81	39.43	49.95	25.201	23.12	26.48	24.1503		15.78		L3-L1 0.000000000119807
	10	0.98	0.75	1.04	0.923333	175.38	174.457	167.49	174.32	183.27	174.103	67.3	48.96	74.92	62.8033	14.73	21.48	32.89	22.11		21.76		L3-L2 0.222195082064200
	Mean				0.945683		161.512				140.843				47.8543				18.6133		17.27

## Sheet: Supplementary Fig. 1D
Supplementary Fig. 1D
Cytoplasm		Background				patient 0		L1				L2				L3							p adj
	Replicates	B1	B2	B3	mean	original	value	L1-1	L1-2	L1-3	mean	L2-1	L2-2	L2-3	mean	L3-1	L3-2	L3-3	mean		mock		P-mock 0.000000000000236
	1	1.25	0.79	1.23	1.09	18.77	17.68	11.85	13.446	14.262	12.096	2.48	2.75	1.8	1.25333	1.53	0.92	2.15	0.443333		0.65		L1-mock 0.000000000012399
	2	1.23	1.29	1.47	1.33	24.97	23.64	16.52	14.01	14.26	13.6	2.23	2.1	2.29	0.876667	1.98	1.45	1.74	0.393333		0.487		L2-mock 0.969884183100083
	3	1.12	1.31	2.13	1.52	22.13	20.61	17.99	17.34	17.1	15.9567	3.41	2.75	2.18	1.26	1.49	1.73	2.11	0.256667		0.499		L3-mock 0.999975594527752
	4	0.24	0.28	0.67	0.396667	14	13.6033	10.83	12.29	12.07	11.3333	1.76	1.71	2.03	1.43667	1.607	1.52	1.43	1.12233		0.683		L1-P 0.008230633290162
	5	0.83	0.91	0.86	0.866667	15.6	14.7333	13.19	12.31	14.52	12.4733	1.44	2.1	2.03	0.99	1.409	1.445	1.44	0.564667		0.62		L2-P 0.000000000000242
	6	1.32	1.27	1.12	1.23667	19.65	18.4133	16.74	18.9	18.51	16.8133	3.58	2.65	3.19	1.90333	1.533	1.89	1.273	0.328667		0.366		L3-P 0.000000000000237
	7	0.927	0.665	0.676	0.756	9.26	11.744	4.55	5.84	7.72	6.90733	1.449	2.108	1.505	0.931333	1.442	1.932	1.12	0.742		0.518		L2-L1 0.000000000090559
	8	0.535	0.6755	0.452	0.554167	11.24	10.6858	8.82	8.07	8.18	7.8025	1.388	1.607	1.923	1.08517	1.67	1.72	1.14	0.955833		0.473		L3-L1 0.000000000016965
	9	0.71	1.034	0.606	0.783333	12.5	11.7167	9.43	10.404	10.7	9.39467	2.185	1.55	1.908	1.09767	1.849	1.39	1.88	0.923		0.482		L3-L2 0.984190040621928
	10	0.98	0.75	1.04	0.923333	12.32	11.3967	7.96	9.35	10.1	8.21333	2.74	1.98	2.67	1.54	1.78	1.65	1.54	0.733333		0.552
	Mean				0.945683		15.4223				11.459				1.23742				0.646317		0.533

## Sheet: Supplementary Fig. 5A
Supplementary Fig. 5A

## Sheet: Supplementary Fig. 5B
Supplementary Fig. 5B

## Sheet: Supplementary Fig. 5C
Supplementary Fig. 5C
Mock
Replicates	WT	cbp60g sard1-2	camta1/2/3
1	29.225	15.292	71.002
2	25.333	16.126	42.702
3	28.259	16.122	78.857
4	20.567	16.186	76.929
5	37.581	16.632	120.098
6	35.786	16.218	111.128
7	28.872	15.753	150.216
8	23.461	15.349	89.992
9	27.028	18.133	87.728
10	34.982	20.025	65.684
Mean	29.1094	16.5836	89.4336

## Sheet: Supplementary Fig. 5D
Supplementary Fig. 5D
B.hordei 24 hpi
Replicates	WT	cbp60g sard1-2	camta1/2/3
1	201.997	12.69	117.605
2	190.879	23.5333	82.7687
3	172.393	13.6967	181.89
4	115.317	16.6767	145.067
5	118.143	14.0367	111.723
6	116.825	30.7633	106.033
7	113.783	19.7433	91.6947
8	155.947	15.71	60.977
9	231.01	36.06	118.19
10	206.417	50.6567	71.34
Mean	162.271	23.3567	108.729

[truncated: 7 more sheets: Supplementary Fig. 6B, Supplementary Fig. 7B, Supplementary Fig.11B, Supplementary Fig. 11D, Supplementary Fig. 11E, Supplementary Fig. 11G, Supplementary Fig. 11H]
